# Supplementary material for: Mental Health Help-Seeking Intentions and Preferences of Rural Chinese Adults
Source: PLoS One. 2015 Nov 6;10(11):e0141889. doi: 10.1371/journal.pone.0141889 (PMC4636424; doi:10.1371/journal.pone.0141889)
Supplement: S1 Command — (DO) [file pone.0141889.s005.do]

**************************************
*****Table 1 Help-seeking preferences and attitudes of the sample 
**************************************

**help seeking intention
tab helpseek, missing


***reason not seekin help
tab MSK2a, missing
tab MSK2b, missing
tab MSK2c, missing
tab MSK2d, missing
tab MSK2e, missing
tab MSK2f, missing
tab MSK2g, missing
tab MSK2h, missing
tab MSK2i, missing
tab MSK2j, missing
tab MSK2k, missing
tab MSK2l, missing
tab MSK2la, missing

***Top 5 reason not seekin help
dis 271/318
dis 139/318
dis 113/318
dis 112/318
dis 103/318

***self-ashamed attitude towards help-seeking
tab shame, missing
replace shame=2 if shame==.
tab  shame helpseek , chi column

**help-seeking preference
tab MSK4, missing

**favored approach for mental health educatin and service
tab  MSK6, missing

**awareness of any mental hospital
tab MSK19, missing


***awareness of any psychological hotlines
tab MSK23, missing

*******************
*****Table 2 Univariate analyses by using simple logistic regression 
**************************************

tab helpseek, missing

**social-demographics

tab Committee helpseek, chi column
logistic helpseek i.Committee

ttest age, by (helpseek)
logistic helpseek age

tab gender helpseek, chi column
logistic helpseek gender

tab educ helpseek, chi column
logistic helpseek i.educ

tab occu helpseek, chi column
logistic helpseek occu

tab incomecat helpseek, chi column
logistic helpseek i.incomecat

tab marriage helpseek, chi column
logistic helpseek i.marriage

tab religion helpseek, chi column
logistic helpseek religion

***health status
**general
ttest mphealth, by(helpseek)
logistic helpseek mphealth

ttest mmhealth, by(helpseek)
logistic helpseek mmhealth

ttest mshealth, by(helpseek)
logistic helpseek mshealth

ttest mthealth, by(helpseek)
logistic helpseek mthealth

**specific
tab PHQcat2 helpseek, chi column
logistic helpseek PHQcat2

tab GADcat2 helpseek, chi column
logistic helpseek GADcat2

tab alcho helpseek, chi column
logistic helpseek alcho

***MHL--knowledge
ttest tMK, by(helpseek)
logistic helpseek tMK


***MHL--recognition
tab case1 helpseek, chi column
logistic helpseek case1

***MHL--attribution
tab MSK16a helpseek, chi column
logistic helpseek i.MSK16a

**MHL-attitude
ttest tMA, by(helpseek)
logistic helpseek tMA


*******************
*****Table 3 Univariate analyses by using simple logistic regression 
**************************************


logistic helpseek i.Committee age gender marriage i.educ occu incomecat religion mphealth mmhealth mshealth PHQcat2 GADcat2 alcho tMK case1 i.MSK16a tMA 
